# Supplementary material for: Degradation of Alginate by a Newly Isolated Marine Bacterium Agarivorans sp. B2Z047
Source: Mar Drugs. 2022 Apr 4;20(4):254. doi: 10.3390/md20040254 (PMC9029943; doi:10.3390/md20040254)
Supplement: Supplementary file 1 [file marinedrugs-20-00254-s001.zip]

Archive with 2 entries (2 files):
- Supplementary Data S1.xlsx
- Supplementary Materials.pdf
