# Supplementary material for: Degradation of Alginate by a Newly Isolated Marine Bacterium Agarivorans sp. B2Z047
Source: Mar Drugs. 2022 Apr 4;20(4):254. doi: 10.3390/md20040254 (PMC9029943; doi:10.3390/md20040254)
Supplement: Supplementary file 1 [file marinedrugs-20-00254-s001.zip › Supplementary Data S1.xlsx]

## Sheet: Data S1
Data S1. Information of 100 alginate-degrading strains.
strains	transparent ring diameter (mm)	16S rRNA sequence	16S rRNA similarity (%)	Genus	Family	Order	Class	Phylum	Domain
B2Z050	5	GCTATTTTGCTGACGAGTGGCGGACGGGTGAGTAATGCTTGGGAATATGCCTTATGGTGGGGGACAACAGTTGGAAACGACTGCTAATACCGCATAATATCTGAGGATCAAAGTGGGGGACCTTCGGGCCTCACGCCATAAGAGTAGCCCAAGTGGGATTAGCTAGTTGGTAAGGTAATGGCTTACCAAGGCGACGATCCCTAGCTGGTTTGAGAGGATGACCAGCCACACTGGAACTGAGACACGGTCCAGACTCCTACGGGAGGCAGCAGTGGGGAATATTGCACAATGGGCGCAAGCCTGATGCAGCCATGCCGCGTGTGTGAAGAAGGCTTTCGGGTTGTAAAGCACTTTCAGCGAGGAGGAAAGGGTAAGTTTTAATAGAGCTTATCTGTGACG…	97.622	Psychromonas	Psychromonadaceae	Alteromonadales	Gammaproteobacteria	Proteobacteria	Bacteria
B1Z17	8	TGACGAGCGGCGGACGGGTGAGTAATGCCTAGGGATCTGCCCAGTCGAGGGGGATAACAGTTGGAAACGACTGCTAATACCGCATACGCCCTACGGGGGAAAGGAGGGGACCTTCGGGCCTTTCGCGATTGGATGAACCTAGGTGGGATTAGCTAGTTGGTAAGGTAATGGCTTACCAAGGCGACGATCCCTAGCTGTTCTGAGAGGATGATCACCCACACTGGGACTGAGACACGGCCCAGACTCCTACGGGAGGCAGCAGTGGGGAATATTGCACAATGGGGGAAACCCTGATGCACCCATGCCGCGTGTGTGAAGAAGGCCCTAGGGTTGTAAAGCACTTTCAGTAGGGAGGAAAGGTAGTTGTTTAATAAACAACTGCTGTGACGTTACCTACAG…	97.622	Shewanella	Shewanellaceae	Alteromonadales	Gammaproteobacteria	Proteobacteria	Bacteria
B2N054	10	CTAGCTTGCTAGAAGATGACGAGCGGCGGACGGGTGAGTAATGCTTGGGAATATGCCTTTACGTGGGGGACAACAGTTGGAAACGACTGCTAATACCGCATAATGTCTTCGGACCAAAGGAGGGGACTCTTCGGAGCCTTTCGCGTAAAGATTAGCCCAAGTGGGATTAGCTAGTTGGTAAGGTAATGGCTTACCAAGGCGACGATCCCTAGCTGGTTTGAGAGGATGATCAGCCACACTGGGACTGAGACACGGCCCAGACTCCTACGGGAGGCAGCAGTGGGGAATATTGCACAATGGGCGAAAGCCTGATGCAGCCATGCCGCGTGTGTGAAGAAGGCCTTCGGGTTGTAAAGCACTTTCAGTCGTGAGGAAGGGGTATAGCTTAATACGTTATAT…	98.739	Agarivorans	Agarivorans	Alteromonadales	Gammaproteobacteria	Proteobacteria	Bacteria
B1N15	<5	TGACGAGCGGCGGACGGGTGAGTAATGCCTAGGGATCTGCCCAGTCGAGGGGGATAACAGTTGGAAACGACTGCTAATACCGCATACGCCCTACGGGGGAAAGGAGGGGACCTTCGGGCCTTTCGCGATTGGATGAACCTAGGTGGGATTAGCTAGTTGGTAAGGTAATGGCTTACCAAGGCGACGATCCCTAGCTGTTCTGAGAGGATGATCAGCCACACTGGGACTGAGACACGGCCCAGACTCCTACGGGAGGCAGCAGTGGGGAATATTGCACAATGGGGGAAACCCTGATGCAGCCATGCCGCGTGTGTGAAGAAGGCCCTAGGGTTGTAAAGCACTTTCAGTAGGGAGGAAAGGCTAGCGATTAATACTCGCTAGCTGTGACGTTACCTACAG…	98.739	Shewanella	Shewanellaceae	Alteromonadales	Gammaproteobacteria	Proteobacteria	Bacteria
B2Z047	9	TGACGAGCGGCGGACGGGTGAGTAATGCTTGGGAATATGCCTTTACGTGGGGGACAACAGTTGGAAACGACTGCTAATACCGCATAATGTCTTCGGACCAAAGGAGGGGATGCTTCGGCACCTTTCGCGTAAAGATTAGCCCAAGTGGGATTAGCTAGTTGGTAAGGTAATGGCTTACCAAGGCGACGATCCCTAGCTGGTTTGAGAGGATGATCAGCCACACTGGGACTGAGACACGGCCCAGACTCCTACGGGAGGCAGCAGTGGGGAATATTGCACAATGGGCGAAAGCCTGATGCAGCCATGCCGCGTGTGTGAAGAAGGCCTTCGGGTTGTAAAGCACTTTCAGTCGTGAGGAAGGGGTAGTAATTAATACTTGCTATCTTTGACGTTAGCGAC…	99.018	Agarivorans	Agarivorans	Alteromonadales	Gammaproteobacteria	Proteobacteria	Bacteria
B2N138	<5	ACGAGCGGCGGACGGGTGAGTAATGCCTAGGGAACTGCCCAGTCGAGGGGGATAACAGTTGGAAACGACTGCTAATACCGCATACGCCCTACGGGGGAAAGAAGGGGACCTTCGGGCCTTTCGCGATTGGATGTACCTAGGTGGGATTAGCTAGTAGGTGAGGTAATGGCTCACCTAGGCGACGATCCCTAGCTGTTCTGAGAGGATGATCAGCCACACTGGGACTGAGACACGGCCCAGACTCCTACGGGAGGCAGCAGTGGGGAATATTGCACAATGGGCGCAAGCCTGATGCAGCCATGCCGCGTGTGTGAAGAAGGCCTTCGGGTTGTAAAGCACTTTCAGCGAGGAGGAAAGGTTAACGGTTAATACCCGTTAGCTGTGACGTTACTCGCAGAA…	99.158	Shewanella	Shewanellaceae	Alteromonadales	Gammaproteobacteria	Proteobacteria	Bacteria
B2N038	<5	AGAAAGCTTGCTTTCTTTGCTGACGAGCGGCGGACGGGTGAGTAATGCCTAGGGATCTGCCCAGTCGAGGGGGATAACAGTTGGAAACGACTGCTAATACCGCATACGCCCTACGGGGGAAAGGAGGGGACCTTCGGGCCTTTCGCGATTGGATGAACCTAGGTGGGATTAGCTAGTTGGTAAGGTAATGGCTTACCAAGGCGACGATCCCTAGCTGTTCTGAGAGGATGATCAGCCACACTGGGACTGAGACACGGCCCAGACTCCTACGGGAGGCAGCAGTGGGGAATATTGCACAATGGGGGAAACCCTGATGCAGCCATGCCGCGTGTGTGAAGAAGGCCCTAGGGTTGTAAAGCACTTTCAGTAGGGAGGAAAGGTAGCAGCTTAATACGTTGT…	99.708	Shewanella	Shewanellaceae	Alteromonadales	Gammaproteobacteria	Proteobacteria	Bacteria
B2N125	5	ACTTTGCTGACGAGCGGCGGACGGGTGAGTAATGCCTAGGGATCTGCCCAGTCGAGGGGGATAACAGTTGGAAACGACTGCTAATACCGCATACGCCCTACGGGGGAAAGGAGGGGACCTTCGGGCCTTTCGCGATTGGATGAACCTAGGTGGGATTAGCTAGTTGGTAAGGTAATGGCTTACCAAGGCGACGATCCCTAGCTGTTCTGAGAGGATGATCAGCCACACTGGGACTGAGACACGGCCCAGACTCCTACGGGAGGCAGCAGTGGGGAATATTGCACAATGGGGGAAACCCTGATGCAGCCATGCCGCGTGTGTGAAGAAGGCCTTCGGGTTGTAAAGCACTTTCAGTAGGGAGGAAAGGTAGCAGCTTAATACGTTGTTGCTGTGACGTTA…	99.719	Shewanella	Shewanellaceae	Alteromonadales	Gammaproteobacteria	Proteobacteria	Bacteria
B1N17	7	TACTTTGCTGACGAGCGGCGGACGGGTGAGTAATGCCTAGGGATCTGCCCAGTCGAGGGGGATAACAGTTGGAAACGACTGCTAATACCGCATACGCCCTACGGGGGAAAGGAGGGGACCTTCGGGCCTTTCGCGATTGGATGAACCTAGGTGGGATTAGCTAGTTGGTAAGGTAATGGCTTACCAAGGCGACGATCCCTAGCTGTTCTGAGAGGATGATCAGCCACACTGGGACTGAGACACGGCCCAGACTCCTACGGGAGGCAGCAGTGGGGAATATTGCACAATGGGGGAAACCCTGATGCAGCCATGCCGCGTGTGTGAAGAAGGCCTTCGGGTTGTAAAGCACTTTCAGTAGGGAGGAAAGGTAGCAGCTTAATACGTTGTTGCTGTGACGTT…	99.86	Shewanella	Shewanellaceae	Alteromonadales	Gammaproteobacteria	Proteobacteria	Bacteria
B2N020	<5	CGAGCGGCGGACGGGTGAGTAATGCCTAGGGATCTGCCCAGTCGAGGGGGATAACAGTTGGAAACGACTGCTAATACCGCATACGCCCTACGGGGGAAAGGAGGGGACCTTCGGGCCTTTCGCGATTGGATGAACCTAGGTGGGATTAGCTAGTTGGTAAGGTAATGGCTTACCAAGGCGACGATCCCTAGCTGTTCTGAGAGGATGATCAGCCACACTGGGACTGAGACACGGCCCAGACTCCTACGGGAGGCAGCAGTGGGGAATATTGCACAATGGGGGAAACCCTGATGCAGCCATGCCGCGTGTGTGAAGAAGGCCTTCGGGTTGTAAAGCACTTTCAGTAGGGAGGAAAGGTAGCAGCTTAATACGTTGTTACTGTGACGTTACCTACAGAAG…	99.86	Shewanella	Shewanellaceae	Alteromonadales	Gammaproteobacteria	Proteobacteria	Bacteria
B2N207	<5	TGACGAGCGGCGGACGGGTGAGTAATGCCTAGGGATCTGCCCAGTCGAGGGGGATAACAGTTGGAAACGACTGCTAATACCGCATACGCCCTACGGGGGAAAGGAGGGGACCTTCGGGCCTTTCGCGATTGGATGAACCTAGGTGGGATTAGCTAGTTGGTAAGGTAATGGCTTACCAAGGCGACGATCCCTAGCTGTTCTGAGAGGATGATCAGCCACACTGGGACTGAGACACGGCCCAGACTCCTACGGGAGGCAGCAGTGGGGAATATTGCACAATGGGGGAAACCCTGATGCAGCCATGCCGCGTGTGTGAAGAAGGCCTTCGGGTTGTAAAGCACTTTCAGTAGGGAGGAAAGGTAGCAGCTTAATACGTTGTTACTGTGACGTTACCTACAG…	99.86	Shewanella	Shewanellaceae	Alteromonadales	Gammaproteobacteria	Proteobacteria	Bacteria
B2Z143	<5	GACGAGCGGCGGACGGGTGAGTAATGCCTAGGGATCTGCCCAGTCGAGGGGGATAACAGTTGGAAACGACTGCTAATACCGCATACGCCCTACGGGGGAAAGGAGGGGACCTTCGGGCCTTTCGCGATTGGATGAACCTAGGTGGGATTAGCTAGTTGGTAAGGTAATGGCTTACCAAGGCGACGATCCCTAGCTGTTCTGAGAGGATGATCAGCCACACTGGGACTGAGACACGGCCCAGACTCCTACGGGAGGCAGCAGTGGGGAATATTGCACAATGGGGGAAACCCTGATGCAGCCATGCCGCGTGTGTGAAGAAGGCCTTCGGGTTGTAAAGCACTTTCAGTAGGGAGGAAAGGTAGCAGCTTAATACGTTGTTACTGTGACGTTACCTACAGA…	99.86	Shewanella	Shewanellaceae	Alteromonadales	Gammaproteobacteria	Proteobacteria	Bacteria
B1N12	6	CGAGCGGCGGACGGGTGAGTAATGCCTAGGGATCTGCCCAGTCGAGGGGGATAACAGTTGGAAACGACTGCTAATACCGCATACGCCCTACGGGGGAAAGGAGGGGACCTTCGGGCCTTTCGCGATTGGATGAACCTAGGTGGGATTAGCTAGTTGGTAAGGTAATGGCTTACCAAGGCGACGATCCCTAGCTGTTCTGAGAGGATGATCAGCCACACTGGGACTGAGACACGGCCCAGACTCCTACGGGAGGCAGCAGTGGGGAATATTGCACAATGGGGGAAACCCTGATGCAGCCATGCCGCGTGTGTGAAGAAGGCCTTCGGGTTGTAAAGCACTTTCAGTAGGGAGGAAAGGTAGCAGCTTAATACGTTGTTGCTGTGACGTTACCTACAGAAG…	100	Shewanella	Shewanellaceae	Alteromonadales	Gammaproteobacteria	Proteobacteria	Bacteria
B2N105	<5	CGGACGGGTGAGTAATGCCTAGGGATCTGCCCAGTCGAGGGGGATAACAGTTGGAAACGACTGCTAATACCGCATACGCCCTACGGGGGAAAGGAGGGGACCTTCGGGCCTTTCGCGATTGGATGAACCTAGGTGGGATTAGCTAGTTGGTAAGGTAATGGCTTACCAAGGCGACGATCCCTAGCTGTTCTGAGAGGATGATCAGCCACACTGGGACTGAGACACGGCCCAGACTCCTACGGGAGGCAGCAGTGGGGAATATTGCACAATGGGGGAAACCCTGATGCAGCCATGCCGCGTGTGTGAAGAAGGCCTTCGGGTTGTAAAGCACTTTCAGTAGGGAGGAAAGGTAGCAGCTTAATACGTTGTTGCTGTGACGTTACCTACAGAAGAAGGACC…	100	Shewanella	Shewanellaceae	Alteromonadales	Gammaproteobacteria	Proteobacteria	Bacteria
B2N122	<5	ACGAGCGGCGGACGGGTGAGTAATGCCTAGGGATCTGCCCAGTCGAGGGGGATAACAGTTGGAAACGACTGCTAATACCGCATACGCCCTACGGGGGAAAGGAGGGGACCTTCGGGCCTTTCGCGATTGGATGAACCTAGGTGGGATTAGCTAGTTGGTAAGGTAATGGCTTACCAAGGCGACGATCCCTAGCTGTTCTGAGAGGATGATCAGCCACACTGGGACTGAGACACGGCCCAGACTCCTACGGGAGGCAGCAGTGGGGAATATTGCACAATGGGGGAAACCCTGATGCAGCCATGCCGCGTGTGTGAAGAAGGCCTTCGGGTTGTAAAGCACTTTCAGTAGGGAGGAAAGGTAGCAGCTTAATACGTTGTTGCTGTGACGTTACCTACAGAA…	100	Shewanella	Shewanellaceae	Alteromonadales	Gammaproteobacteria	Proteobacteria	Bacteria
B2N127	<5	CGAGCGGCGGACGGGTGAGTAATGCCTAGGGATCTGCCCAGTCGAGGGGGATAACAGTTGGAAACGACTGCTAATACCGCATACGCCCTACGGGGGAAAGGAGGGGACCTTCGGGCCTTTCGCGATTGGATGAACCTAGGTGGGATTAGCTAGTTGGTAAGGTAATGGCTTACCAAGGCGACGATCCCTAGCTGTTCTGAGAGGATGATCAGCCACACTGGGACTGAGACACGGCCCAGACTCCTACGGGAGGCAGCAGTGGGGAATATTGCACAATGGGGGAAACCCTGATGCAGCCATGCCGCGTGTGTGAAGAAGGCCTTCGGGTTGTAAAGCACTTTCAGTAGGGAGGAAAGGTAGCAGCTTAATACGTTGTTGCTGTGACGTTACCTACAGAAG…	100	Shewanella	Shewanellaceae	Alteromonadales	Gammaproteobacteria	Proteobacteria	Bacteria
B2N212	<5	ACGAGCGGCGGACGGGTGAGTAATGCCTAGGGATCTGCCCAGTCGAGGGGGATAACAGTTGGAAACGACTGCTAATACCGCATACGCCCTACGGGGGAAAGGAGGGGACCTTCGGGCCTTTCGCGATTGGATGAACCTAGGTGGGATTAGCTAGTTGGTAAGGTAATGGCTTACCAAGGCGACGATCCCTAGCTGTTCTGAGAGGATGATCAGCCACACTGGGACTGAGACACGGCCCAGACTCCTACGGGAGGCAGCAGTGGGGAATATTGCACAATGGGGGAAACCCTGATGCAGCCATGCCGCGTGTGTGAAGAAGGCCTTCGGGTTGTAAAGCACTTTCAGTAGGGAGGAAAGGTAGCAGCTTAATACGTTGTTGCTGTGACGTTACCTACAGAA…	100	Shewanella	Shewanellaceae	Alteromonadales	Gammaproteobacteria	Proteobacteria	Bacteria
B2Z041	<5	ACGAGCGGCGGACGGGTGAGTAATGCCTAGGGATCTGCCCAGTCGAGGGGGATAACAGTTGGAAACGACTGCTAATACCGCATACGCCCTACGGGGGAAAGGAGGGGACCTTCGGGCCTTTCGCGATTGGATGAACCTAGGTGGGATTAGCTAGTTGGTAAGGTAATGGCTTACCAAGGCGACGATCCCTAGCTGTTCTGAGAGGATGATCAGCCACACTGGGACTGAGACACGGCCCAGACTCCTACGGGAGGCAGCAGTGGGGAATATTGCACAATGGGGGAAACCCTGATGCAGCCATGCCGCGTGTGTGAAGAAGGCCTTCGGGTTGTAAAGCACTTTCAGTAGGGAGGAAAGGTAGCAGCTTAATACGTTGTTGCTGTGACGTTACCTACAGAA…	100	Shewanella	Shewanellaceae	Alteromonadales	Gammaproteobacteria	Proteobacteria	Bacteria
B2Z054	5	GCGGCGGACGGGTGAGTAATGCCTAGGGATCTGCCCAGTCGAGGGGGATAACAGTTGGAAACGACTGCTAATACCGCATACGCCCTACGGGGGAAAGGAGGGGACCTTCGGGCCTTTCGCGATTGGATGAACTTAGGTGGGATTAGCTAGTTGGTAAGGTAATGGCTTACCAAGGCGACGATCCCTAGCTGTTCTGAGAGGATGATCAGCCACACTGGGACTGAGACACGGCCCAGACTCCTACGGGAGGCAGCAGTGGGGAATATTGCACAATGGGGGAAACCCTGATGCAGCCATGCCGCGTGTGTGAAGAAGGCCCTAGGGTTGTAAAGCACTTTCAGCGAGGAGGAAAGGTAAGTAGTTAATAACTGCTTACTGTGACGTTACTCGCAGAAGAAG…	100	Shewanella	Shewanellaceae	Alteromonadales	Gammaproteobacteria	Proteobacteria	Bacteria
B2Z223	<5	GACGAGCGGCGGACGGGTGAGTAATGCCTAGGGAACTGCCCAGTCGAGGGGGATAACAGTTGGAAACGACTGCTAATACCGCATACGCCCTACGGGGGAAAGGAGGGGCTCTTCGGACCTTTCGCGATTGGATGTACCTAGGTGGGATTAGCTTGTTGGTGAGGTAAGAGCTCACCAAGGCGACGATCCCTAGCTGTTCTGAGAGGATGATCAGCCACACTGGGACTGAGACACGGCCCAGACTCCTACGGGAGGCAGCAGTGGGGAATATTGCACAATGGGCGAAAGCCTGATGCAGCCATGCCGCGTGTGTGAAGAAGGCCTTCGGGTTGTAAAGCACTTTCAGCGAGGAGGAAAGGTTAACGGTTAATACCCGTTAGCTGTGACGTTACTCGCAGA…	100	Shewanella	Shewanellaceae	Alteromonadales	Gammaproteobacteria	Proteobacteria	Bacteria
B1Z11	7	GACCGGCGCACGGGTGCGTAACGCGTATAGAACCTACCTTTTACTGAGGGATAGCCTTTAGAAATGAAGATTAATACCTCATAGTATTGAAACTTGGCATCGAGATTTAATTAAAGATTTATTGGTAAAAGATGGCTATGCGTCCTATTAGCTAGATGGTAAGGTAACGGCTTACCATGGCAACGATAGGTAGGGGTCCTGAGAGGGAGATCCCCCACACTGGTACTGAGACACGGACCAGACTCCTACGGGAGGCAGCAGTGAGGAATATTGGGCAATGGAGGCAACTCTGACCCAGCCATGCCGCGTGCAGGAAGACTGCCCTATGGGTTGTAAACTGCTTTTATACAGGAAGAAACCGTCCCTCGTGAGGGACCTTGACGGTACTGTAAGAATAAG…	97.063	Polaribacter	Flavobacteriaceae	Flavobacteriales	Flavobacteriia	Bacteroidetes	Bacteria
B1Z54	7	ACTTGCTGACGACCGGCGAACGGGTGCGTAACGCGTATAGAATCTGCCTTGTACAGGAGGATAGCCTTTAGAAATGAAGATTAATACTCCATAATGTTGGGAAGTGGCATCACTCTCTAATTAAAGATTTATTGGTACAAGATGACTATGCGTCCTATTAGCTAGATGGTAAGGTAACGGCTTACCATGGCAACGATAGGTAGGGGCCCTGAGAGGGGGATCCCCCACACTGGTACTGAGACACGGACCAGACTCCTACGGGAGGCAGCAGTGAGGAATATTGGGCAATGGAGGCAACTCTGACCCAGCCATGCCGCGTGCAGGAAGACTGCCCTATGGGTTGTAAACTGCTTTTATACAGGAAGAAACTCACCTACGTGTAGGTGCTTGACGGTACTG…	97.324	Tenacibaculum	Flavobacteriaceae	Flavobacteriales	Flavobacteriia	Bacteroidetes	Bacteria
B1Z25	7	CTACAGATGACGACCGGCGCACGGGTGCGTAACGCGTATAGAATTTACCTTTTACAGAGGGATAGCCTTTAGAAATGAAGATTAATACCTCATAGTATTGTTGATTGGCATCAGTTAATAATTAAAGATTTATCGGTAAAAGATGACTATGCGTCCTATTAGCTAGATGGTAAGGTAACGGCTTACCATGGCGACGATAGGTAGGGGTCCTGAGAGGGAGATCCCCCACACTGGTACTGAGACACGGACCAGACTCCTACGGGAGGCAGCAGTGAGGAATATTGGGCAATGGAGGCAACTCTGACCCAGCCATGCCGCGTGCAGGAAGACGGCCCTATGGGTTGTAAACTGCTTTTATACAGGAAGAAACACTCGTACGTGTACGAGCTTGACGGTACT…	97.331	Polaribacter	Flavobacteriaceae	Flavobacteriales	Flavobacteriia	Bacteroidetes	Bacteria
B1Z05	12	TATTGCTGACGACCGGCGCACGGGTGCGTAACGCGTATAGAACCTACCTTATAGTAAGGGATAGCCCAGAGAAATTTGGATTAATACCTTATAGTATTGGATTGTGGCATCACAGACTAATTAAAGATTTATTGCTATAAGATGGCTATGCGTTCTATTAGCTAGTTGGTATGGTAACGGCATACCAAGGCAACGATAGATAGGGGTCCTGAGAGGGAGATCCCCCACACTGGTACTGAGACACGGACCAGACTCCTACGGGAGGCAGCAGTGAGGAATATTGGACAATGGAGGCAACTCTGATCCAGCCATGCCGCGTGTAGGAAGACTGCCCTATGGGTTGTAAACTACTTTTATAGAGGAAGAAACCTATCTATGTATAGATAATTGACGGTACTC…	97.468	Aquimarina	Flavobacteriaceae	Flavobacteriales	Flavobacteriia	Bacteroidetes	Bacteria
B1Z09	8	TTGCTGACGACCGGCGCACGGGTGCGTAACGCGTATAGAACCTACCTTATAGTAAGGGATAGCCCAGAGAAATTTGGATTAATACCTTATAGTATTGGATTGTGGCATCACAGACTAATTAAAGATTTATTGCTATAAGATGGCTATGCGTTCTATTAGCTAGTTGGTATGGTAACGGCATACCAAGGCAACGATAGATAGGGGTCCTGAGAGGGAGATCCCCCACACTGGTACTGAGACACGGACCAGACTCCTACGGGAGGCAGCAGTGAGGAATATTGGACAATGGAGGCAACTCTGATCCAGCCATGCCGCGTGTAGGAAGACTGCCCTATGGGTTGTAAACTACTTTTATAGAGGAAGAAACCTATCTATGTATAGATAATTGACGGTACTCTA…	97.475	Aquimarina	Flavobacteriaceae	Flavobacteriales	Flavobacteriia	Bacteroidetes	Bacteria
B2N015	7	TACAGATGACGACCGGCGCACGGGTGCGTAACGCGTATGCAATCTACCTTTTACAGGGGGATAGCCCAGAGAAATTTGGATTAATACCTCATAGTATATTTAAATGGCATCATTTAGATATTAAAGATTTATCGGTAAAAGATGAGCATGCGTTCTATTAGTTAGTTGGTAAGGTAACGGCTTACCAAGACAGCGATAGATAGGGGCCCTGAGAGGGGGATCCCCCACACTGGTACTGAGACACGGACCAGACTCCTACGGGAGGCAGCAGTGAGGAATATTGGACAATGGGCGAGAGCCTGATCCAGCCATGCCGCGTGCAGGAAGACTGCCCTATGGGTTGTAAACTGCTTTTATACAGGAAGAAACACTCTCTCGTGAGGGAGCTTGACGGTACTG…	97.616	Formosa	Flavobacteriaceae	Flavobacteriales	Flavobacteriia	Bacteroidetes	Bacteria
B2N044	8	CGCACGGGTGCGTAACGCGTATGCAATCTACCTTTTACAGGGGAATAGCCCAGAGAAATTTGGATTAATGCCTTATAGTTTATTGGAATGGCATCATTTTTATATTAAAGATTTATCGGTAAAAGATGAGCATGCGTTCTATTAGTTAGTTGGTAAGGTAACGGCTTACCAAGACCGCGATAGATAGGGGCCCTGAGAGGGGGATCCCCCACACTGGTACTGAGACACGGACCAGACTCCTACGGGAGGCAGCAGTGAGGAATATTGGACAATGGGCGAGAGCCTGATCCAGCCATGCCGCGTGCAGGAAGACTGCCCTATGGGTTGTAAACTGCTTTTATACAGGAAGAAACACCTCTACGTGTAGAGGCTTGACGGTACTGTAAGAATAAGGATCGG…	97.896	Formosa	Flavobacteriaceae	Flavobacteriales	Flavobacteriia	Bacteroidetes	Bacteria
B2Z018	9	GAAGATGACGACCGGCGCACGGGTGCGTAACGCGTATGCAATCTACCTTTTACAGGGGAATAGCCCAGAGAAATTTGGATTAATGCCTTATAGTTTATTGAAATGGCATCATTTTTATATTAAAGATTTATCGGTAAAAGATGAGCATGCGTTCTATTAGTTAGTTGGTAAGGTAACGGCTTACCAAGACCGCGATAGATAGGGGCCCTGAGAGGGGGATCCCCCACACTGGTACTGAGACACGGACCAGACTCCTACGGGAGGCAGCAGTGAGGAATATTGGACAATGGGCGAGAGCCTGATCCAGCCATGCCGCGTGCAGGAAGACTGCCCTATGGGTTGTAAACTGCTTTTATACAGGAAGAAACACCTCTACGTGTAGAGGCTTGACGGTACTGT…	98.034	Formosa	Flavobacteriaceae	Flavobacteriales	Flavobacteriia	Bacteroidetes	Bacteria
B2Z063	10	CTTTTCTGATGACGACCGGCGCACGGGTGCGTAACGCGTATAGAATCTACCTTTTGCTACGGAATAGCCCAGAGAAATTTGGATTAATGCCGTATAGTATCGTATTGCTGCATGGTATTTACGATTAAAGGTTACGGCAGAAGATGACTATGCGTCCTATTAGCTAGTTGGTGTGGTAACGGCATACCAAGGCAACGATAGGTAGGGGCCCTGAGAGGGGGATCCCCCACACTGGTACTGAGACACGGACCAGACTCCTACGGGAGGCAGCAGTGAGGAATATTGGACAATGGAGGGAACTCTGATCCAGCCATGCCGCGTGCAGGATGACTGCCCTATGGGTTGTAAACTGCTTTTATACAGGAAGAAACCGCTCTACGTGTAGAGCTCTGACGGTAC…	98.039	Tamlana	Flavobacteriaceae	Flavobacteriales	Flavobacteriia	Bacteroidetes	Bacteria
B1Z20	10	CGACCGGCGCACGGGTGCGTAACGCGTATAGAATCTACCTTTTGCTACGGAATAGCCCAGAGAAATTTGGATTAATGCCGTATAGTATCGTATTGCTGCATGGTATTTACGATTAAAGGTTACGGCAGAAGATGACTATGCGTCCTATTAGCTAGTTGGTGTGGTAACGGCATACCAAGGCAACGATAGGTAGGGGCCCTGAGAGGGGGATCCCCCACACTGGTACTGAGACACGGACCAGACTCCTACGGGAGGCAGCAGTGAGGAATATTGGACAATGGAGGGAACTCTGATCCAGCCATGCCGCGTGCAGGATGACTGCCCTATGGGTTGTAAACTGCTTTTATACAGGAAGAAACCGCTCTACGTGTAGAGCTCTGACGGTACTGTAAGAATAAG…	98.164	Tamlana	Flavobacteriaceae	Flavobacteriales	Flavobacteriia	Bacteroidetes	Bacteria
B2Z006	13	CGGCGCACGGGTGCGTAACGCGTATAGAATCTACCTTTTGCTACGGAATAGCCCAGAGAAATTTGGATTAATGCCGTATAGTATCGTATCACTGCATGGTGTTTACGATTAAAGGTTACGGCAGAAGATGACTATGCGTCCTATTAGCTAGTTGGTGTGGTAACGGCATACCAAGGCAACGATAGGTAGGGGCCCTGAGAGGGGGATCCCCCACACTGGTACTGAGACACGGACCAGACTCCTACGGGAGGCAGCAGTGAGGAATATTGGACAATGGAGGCAACTCTGATCCAGCCATGCCGCGTGCAGGATGACTGCCCTATGGGTTGTAAACTGCTTTTATACAGGAAGAAACCGCTCTACGTGTAGAGCTCTGACGGTACTGTAAGAATAAGGATC…	98.174	Tamlana	Flavobacteriaceae	Flavobacteriales	Flavobacteriia	Bacteroidetes	Bacteria
B1N02	<5	GACGACCGGCGCACGGGTGCGTAACGCGTATAGAATCTACCTTTTGCTACGGAATAGCCCAGAGAAATTTGGATTAATGCCGTATAGTATCGTATTGCTGCATGGTATTTACGATTAAAGGTTACGGCAGAAGATGACTATGCGTCCTATTAGCTAGTTGGTGTGGTAACGGCATACCAAGGCAACGATAGGTAGGGGCCCTGAGAGGGGGATCCCCCACACTGGTACTGAGACACGGACCAGACTCCTACGGGAGGCAGCAGTGAGGAATATTGGACAATGGAGGGAACTCTGATCCAGCCATGCCGCGTGCAGGATGACTGCCCTATGGGTTGTAAACTGCTTTTATACAGGAAGAAACCGCTCTACGTGTAGAGCTCTGACGGTACTGTAAGAATA…	98.177	Tamlana	Flavobacteriaceae	Flavobacteriales	Flavobacteriia	Bacteroidetes	Bacteria
B1Z23	14	CTGATGACGACCGGCGCACGGGTGCGTAACGCGTATAGAATCTACCTTTTGCTACGGAATAGCCCAGAGAAATTTGGATTAATGCCGTATAGTATCGTATTGCTGCATGGTATTTACGATTAAAGGTTACGGCAGAAGATGACTATGCGTCCTATTAGCTAGTTGGTGTGGTAACGGCATACCAAGGCAACGATAGGTAGGGGCCCTGAGAGGGGGATCCCCCACACTGGTACTGAGACACGGACCAGACTCCTACGGGAGGCAGCAGTGAGGAATATTGGACAATGGAGGGAACTCTGATCCAGCCATGCCGCGTGCAGGATGACTGCCCTATGGGTTGTAAACTGCTTTTATACAGGAAGAAACCGCTCTACGTGTAGAGCTCTGACGGTACTGTAA…	98.177	Tamlana	Flavobacteriaceae	Flavobacteriales	Flavobacteriia	Bacteroidetes	Bacteria
B2Z016	12	ACCGGCGCACGGGTGCGTAACGCGTATAGAATCTACCTTTTGCTACGGAATAGCCCAGAGAAATTTGGATTAATGCCGTATAGTATCGTATTGCTGCATGGTATTTACGATTAAAGGTTACGGCAGAAGATGACTATGCGTCCTATTAGCTAGTTGGTGTGGTAACGGCATACCAAGGCAACGATAGGTAGGGGCCCTGAGAGGGGGATCCCCCACACTGGTACTGAGACACGGACCAGACTCCTACGGGAGGCAGCAGTGAGGAATATTGGACAATGGAGGGAACTCTGATCCAGCCATGCCGCGTGCAGGATGACTGCCCTATGGGTTGTAAACTGCTTTTATACAGGAAGAAACCGCTCTACGTGTAGAGCTCTGACGGTACTGTAAGAATAAGGA…	98.177	Tamlana	Flavobacteriaceae	Flavobacteriales	Flavobacteriia	Bacteroidetes	Bacteria
B1N29	7	CGACCGGCGCACGGGTGCGTAACGCGTATAGAATCTACCTTTTGCTACGGAATAGCCCAGAGAAATTTGGATTAATGCCGTATAGTATCGTATTGCTGCATGGTATTTACGATTAAAGGTTACGGCAGAAGATGACTATGCGTCCTATTAGCTAGTTGGTGTGGTAACGGCATACCAAGGCAACGATAGGTAGGGGCCCTGAGAGGGGGATCCCCCACACTGGTACTGAGACACGGACCAGACTCCTACGGGAGGCAGCAGTGAGGAATATTGGACAATGGAGGGAACTCTGATCCAGCCATGCCGCGTGCAGGATGACTGCCCTATGGGTTGTAAACTGCTTTTATACAGGAAGAAACCGCTCTACGTGTAGAGCTCTGACGGTACTGTAAGAATAAG…	98.179	Tamlana	Flavobacteriaceae	Flavobacteriales	Flavobacteriia	Bacteroidetes	Bacteria
B2N007	9	GATGACGACCGGCGCACGGGTGCGTAACGCGTATAGAATCTACCTTTTGCTACGGAATAGCCCAGAGAAATTTGGATTAATGCCGTATAGTATCGTATCACTGCATGGTGTTTACGATTAAAGGTTACGGCAGAAGATGACTATGCGTCCTATTAGCTAGTTGGTGTGGTAACGGCATACCAAGGCAACGATAGGTAGGGGCCCTGAGAGGGGGATCCCCCACACTGGTACTGAGACACGGACCAGACTCCTACGGGAGGCAGCAGTGAGGAATATTGGACAATGGAGGCAACTCTGATCCAGCCATGCCGCGTGCAGGATGACTGCCCTATGGGTTGTAAACTGCTTTTATACAGGAAGAAACCGCTCTACGTGTAGAGCTCTGACGGTACTGTAAGA…	98.182	Tamlana	Flavobacteriaceae	Flavobacteriales	Flavobacteriia	Bacteroidetes	Bacteria
B2N030	9	AGAAGCTTGCTTTTTTGATGACGACCGGCGCACGGGTGCGTAACGCGTATAGAATCTACCTTTTGCTACGGAATAGCCCAGAGAAATTTGGATTAATGCCGTATAGTATCGTATTGCTGCATGGTATTTACGATTAAAGGTTACGGCAGAAGATGACTATGCGTCCTATTAGCTAGTTGGTGTGGTAACGGCATACCAAGGCAACGATAGGTAGGGGCCCTGAGAGGGGGATCCCCCACACTGGTACTGAGACACGGACCAGACTCCTACGGGAGGCAGCAGTGAGGAATATTGGACAATGGAGGGAACTCTGATCCAGCCATGCCGCGTGCAGGATGACTGCCCTATGGGTTGTAAACTGCTTTTATACAGGAAGAAACCGCTCTACGTGTAGAGCTC…	98.197	Tamlana	Flavobacteriaceae	Flavobacteriales	Flavobacteriia	Bacteroidetes	Bacteria
B2Z077	5	CGCTGACGACCGGCGCACGGGTGCGTAACGCGTATGCAATCTACCTTTTACAGGGGAATAGCCCAGAGAAATTTGGATTAATGCCTCATAGTATATAGAAGTGGCATCACTTTTATATTAAAGATTTATCGGTAAAAGATGAGCATGCGTTCTATTAGTTTGTTGGTAAGGTAACGGCTTACCAAGACTACGATAGATAGGGGCCCTGAGAGGGGGATCCCCCACACTGGTACTGAGACACGGACCAGACTCCTACGGGAGGCAGCAGTGAGGAATATTGGACAATGGGCGAGAGCCTGATCCAGCCATGCCGCGTGCAGGAAGACTGCCCTATGGGTTGTAAACTGCTTTTATACAGGAAGAAACACCTCTACGTGTAGAGGCTTGACGGTACTGTAA…	98.451	Formosa	Flavobacteriaceae	Flavobacteriales	Flavobacteriia	Bacteroidetes	Bacteria
B2N037	7	GCTGACGACCGGCGCACGGGTGCGTAACGCGTATGCAATCTACCTTTTACAGGGGAATAGCCCAGAGAAATTTGGATTAATGCCTCATAGTATATAGAAGTGGCATCACTTTTATATTAAAGATTTATCGGTAAAAGATGAGCATGCGTTCTATTAGTTTGTTGGTAAGGTAACGGCTTACCAAGACTACGATAGATAGGGGCCCTGAGAGGGGGATCCCCCACACTGGTACTGAGACACGGACCAGACTCCTACGGGAGGCAGCAGTGAGGAATATTGGACAATGGGCGAGAGCCTGATCCAGCCATGCCGCGTGCAGGAAGACTGCCCTATGGGTTGTAAACTGCTTTTATACAGGAAGAAACACCTCTACGTGTAGAGGCTTGACGGTACTGTAAG…	98.455	Formosa	Flavobacteriaceae	Flavobacteriales	Flavobacteriia	Bacteroidetes	Bacteria
B2Z026	6	CCGGCGCACGGGTGCGTAACGCGTATGCAATCTACCTTTTACAGGGGAATAGCCCACAGAAATTTGGATTAATGCCTCATAGTATATAGAAGTGGCATCACTTTTATATTAAAGATTTATCGGTAAAAGATGAGCATGCGTTCTATTAGTTTGTTGGTAAGGTAACGGCTTACCAAGACTACGATAGATAGGGGCCCTGAGAGGGGGATCCCCCACACTGGTACTGAGACACGGACCAGACTCCTACGGGAGGCAGCAGTGAGGAATATTGGACAATGGGCGAGAGCCTGATCCAGCCATGCCGCGTGCAGGAAGACTGCCCTATGGGTTGTAAACTGCTTTTATACAGGAAGAAACACCTCTACGTGTAGAGGCTTGACGGTACTGTAAGAATAAGGA…	98.457	Formosa	Flavobacteriaceae	Flavobacteriales	Flavobacteriia	Bacteroidetes	Bacteria
B2N033	8	GACGACCGGCGCACGGGTGCGTAACGCGTATGCAATCTACCTTTTACAGGGGAATAGCCCAGAGAAATTTGGATTAATGCCTCATAGTATATAGAAGTGGCATCACTTTTATATTAAAGATTTATCGGTAAAAGATGAGCATGCGTTCTATTAGTTTGTTGGTAAGGTAACGGCTTACCAAGACTACGATAGATAGGGGCCCTGAGAGGGGGATCCCCCACACTGGTACTGAGACACGGACCAGACTCCTACGGGAGGCAGCAGTGAGGAATATTGGACAATGGGCGAGAGCCTGATCCAGCCATGCCGCGTGCAGGAAGACTGCCCTATGGGTTGTAAACTGCTTTTATACAGGAAGAAACACCTCTACGTGTAGAGGCTTGACGGTACTGTAAGAAT…	98.586	Formosa	Flavobacteriaceae	Flavobacteriales	Flavobacteriia	Bacteroidetes	Bacteria
B1N25	10	CCGCTGACGACCGGCGCACGGGTGCGTAACGCGTATGCAATCTACCTTTTACAGGGGAATAGCCCAGAGAAATTTGGATTAATGCCTCATAGTATATAGAAGTGGCATCACTTTTATATTAAAGATTTATCGGTAAAAGATGAGCATGCGTTCTATTAGTTTGTTGGTAAGGTAACGGCTTACCAAGACTACGATAGATAGGGGCCCTGAGAGGGGGATCCCCCACACTGGTACTGAGACACGGACCAGACTCCTACGGGAGGCAGCAGTGAGGAATATTGGACAATGGGCGAGAGCCTGATCCAGCCATGCCGCGTGCAGGAAGACTGCCCTATGGGTTGTAAACTGCTTTTATACAGGAAGAAACACCTCTACGTGTAGAGGCTTGACGGTACTGTA…	98.588	Formosa	Flavobacteriaceae	Flavobacteriales	Flavobacteriia	Bacteroidetes	Bacteria
B2N046	8	CGGCGCACGGGTGCGTAACGCGTATGCAATCTACCTTTTACAGGGGAATAGCCCAGAGAAATTTGGATTAATGCCTCATAGTATATAGAAGTGGCATCACTTTTATATTAAAGATTTATCGGTAAAAGATGAGCATGCGTTCTATTAGTTTGTTGGTAAGGTAACGGCTTACCAAGACTACGATAGATAGGGGCCCTGAGAGGGGGATCCCCCACACTGGTACTGAGACACGGACCAGACTCCTACGGGAGGCAGCAGTGAGGAATATTGGACAATGGGCGAGAGCCTGATCCAGCCATGCCGCGTGCAGGAAGACTGCCCTATGGGTTGTAAACTGCTTTTATACAGGAAGAAACACCTCTACGTGTAGAGGCTTGACGGTACTGTAAGAATAAGGAT…	98.588	Formosa	Flavobacteriaceae	Flavobacteriales	Flavobacteriia	Bacteroidetes	Bacteria
B2N062	9	TGACGACCGGCGCACGGGTGCGTAACGCGTATGCAATCTACCTTTTACAGGGGAATAGCCCAGAGAAATTTGGATTAATGCCTCATAGTATATAGAAGTGGCATCACTTTTATATTAAAGATTTATCGGTAAAAGATGAGCATGCGTTCTATTAGTTTGTTGGTAAGGTAACGGCTTACCAAGACTACGATAGATAGGGGCCCTGAGAGGGGGATCCCCCACACTGGTACTGAGACACGGACCAGACTCCTACGGGAGGCAGCAGTGAGGAATATTGGACAATGGGCGAGAGCCTGATCCAGCCATGCCGCGTGCAGGAAGACTGCCCTATGGGTTGTAAACTGCTTTTATACAGGAAGAAACACCTCTACGTGTAGAGGCTTGACGGTACTGTAAGAA…	98.592	Formosa	Flavobacteriaceae	Flavobacteriales	Flavobacteriia	Bacteroidetes	Bacteria
B2Z071	6	CGCTGACGACCGGCGCACGGGTGCGTAACGCGTATGCAATCTACCTTTTACAGGGGAATAGCCCAGAGAAATTTGGATTAATGCCTCATAGTATATAGAAGTGGCATCACTTTTATATTAAAGATTTATCGGTAAAAGATGAGCATGCGTTCTATTAGTTTGTTGGTAAGGTAACGGCTTACCAAGACTACGATAGATAGGGGCCCTGAGAGGGGGATCCCCCACACTGGTACTGAGACACGGACCAGACTCCTACGGGAGGCAGCAGTGAGGAATATTGGACAATGGGCGAGAGCCTGATCCAGCCATGCCGCGTGCAGGAAGACTGCCCTATGGGTTGTAAACTGCTTTTATACAGGAAGAAACACCTCTACGTGTAGAGGCTTGACGGTACTGTAA…	98.594	Formosa	Flavobacteriaceae	Flavobacteriales	Flavobacteriia	Bacteroidetes	Bacteria
B2N047	7	ACGACCGGCGCACGGGTGCGTAACGCGTATGCAATCTACCTTTTACAGGGGAATAGCCCAGAGAAATTTGGATTAATGCCTCATAGTATATAGAAGTGGCATCACTTTTATATTAAAGATTTATCGGTAAAAGATGAGCATGCGTTCTATTAGTTTGTTGGTAAGGTAACGGCTTACCAAGACTACGATAGATAGGGGCCCTGAGAGGGGGATCCCCCACACTGGTACTGAGACACGGACCAGACTCCTACGGGAGGCAGCAGTGAGGAATATTGGACAATGGGCGAGAGCCTGATCCAGCCATGCCGCGTGCAGGAAGACTGCCCTATGGGTTGTAAACTGCTTTTATACAGGAAGAAACACCTCTACGTGTAGAGGCTTGACGGTACTGTAAGAATA…	98.596	Formosa	Flavobacteriaceae	Flavobacteriales	Flavobacteriia	Bacteroidetes	Bacteria
B1Z18	12	CAGATGACGACCGGCGAACGGGTGCGTAACGCGTATAGAATCTGCCTTGTACAGGAGGATAGCCTTTAGAAATGAAGATTAATACTCCATAATATTGGGAAGTGGCATCACTATCTAATTAAACATTTATGGGTACAAGATGACTATGCGTCCTATTAGCTAGATGGTAAGGTAACGGCTTACCATGGCAACGATAGGTAGGGGGTCTGAGAGGATTATCCCCCACACTGGTACTGAGACACGGACCAGACTCCTACGGGAGGCAGCAGTGAGGAATATTGGTCAATGGAGGCAACTCTGAACCAGCCATGCCGCGTGCAGGAAGACTGCCCTATGGGTTGTAAACTGCTTTTATACAGGAAGAAACAGTCGTACGTGTACGGCCTTGACGGTACTGTA…	99.435	Tenacibaculum	Flavobacteriaceae	Flavobacteriales	Flavobacteriia	Bacteroidetes	Bacteria
B2Z208	<5	CGCCGACGACCGGCGCACGGGTGAGTAACGCGTATACAATCTGCCTTGTACTGAGGGATAGCCCAGAGAAATTTGGATTAATACCTCATAGTATATGGATCTCTCATGAGGATCATATTAAAGGTTACGGTACAAGATGAGTATGCGTTCTATTAGCTAGATGGTAAGGTAACGGCTTACCATGGCTACGATAGATAGGGGCCCTGAGAGGGGGATCCCCCACACTGGTACTGAGACACGGACCAGACTCCTACGGGAGGCAGCAGTGAGGAATATTGGACAATGGGCGAGAGCCTGATCCAGCCATGCCGCGTGCAGGATGACGGCCCTATGGGTTGTAAACTGCTTTTATACAGGAAGAAACACCCCGACGTGTCGGGACTTGACGGTACTGTAAGA…	99.441	Bizionia	Flavobacteriaceae	Flavobacteriales	Flavobacteriia	Bacteroidetes	Bacteria
B2Z122	<5	CTAGGAGGCGTCGAGCGGCGGACGGGTGAGTAATGCATGGGAATCTGCCCGATAGTGGGGGACAACCTGGGGAAACTCAGGCTAATACCGCATACGTCCTACGGGAGAAAGCAGGGGATCTTCGGACCTTGCGCTATCGGATGAGCCCATGTCGGATTAGCTTGTTGGTGAGGTAATGGCTCACCAAGGCGACGATCCGTAGCTGGTCTGAGAGGATGATCAGCCACACTGGGACTGAGACACGGCCCAGACTCCTACGGGAGGCAGCAGTGGGGAATATTGGACAATGGGCGAAAGCCTGATCCAGCCATGCCGCGTGTGTGAAGAAGGCCTTCGGGTTGTAAAGCACTTTCAGCGAGGAAGAACGCCTTGGGATTAATACTCCCGAGGAAAGACATC…	100	Cobetia	Halomonadaceae	Oceanospirillales	Gammaproteobacteria	Proteobacteria	Bacteria
B2Z147	<5	CGAGCGGCGGACGGGTGAGTAATGCATGGGAATCTGCCCGATAGTGGGGGACAACCTGGGGAAACTCAGGCTAATACCGCATACGTCCTACGGGAGAAAGCAGGGGATCTTCGGACCTTGCGCTATCGGATGAGCCCATGTCGGATTAGCTTGTTGGTGAGGTAACGGCTCACCAAGGCGACGATCCGTAGCTGGTCTGAGAGGATGATCAGCCACACTGGGACTGAGACACGGCCCAGACTCCTACGGGAGGCAGCAGTGGGGAATATTGGACAATGGGCGAAAGCCTGATCCAGCCATGCCGCGTGTGTGAAGAAGGCCTTCGGGTTGTAAAGCACTTTCAGCGAGGAAGAACGCTTCGGGATTAATACTCCCGAGGAAAGACATCACTCGCAGAAG…	100	Cobetia	Halomonadaceae	Oceanospirillales	Gammaproteobacteria	Proteobacteria	Bacteria
B2N056	9	TTAGTAACGCGTGGGAACATACCCTTTTCTACGGAATAGCCTCTGGAAACGGAGAGTAATACCGTATACGCCCTTCGGGGGAAAGATTTATCGGTTAAGGATTGGCCCGCGTTAGATTAGATAGTTGGTGGGGTAATGGCCTACCAAGTCTACGATCTATAGCTGGTTTGAGAGGATGATCAGCAACACTGGGACTGAGACACGGCCCAGACTCCTACGGGAGGCAGCAGTGGGGAATCTTAGACAATGGGCGCAAGCCTGATCTAGCGATGCCGCGTGAGTGACGAAGGTCTTAGGATCGTAAAGCTCTTTCGCCTGTGATGATAATGACAGTAGCAGGTAAAGAAACCCCGGCTAACTCCGTGCCAGCAGCCGCGGTAATACGGAGGGGGTTAGCGT…	96.914	Halocynthiibacter	Rhodobacteraceae	Rhodobacterales	Alphaproteobacteria	Proteobacteria	Bacteria
B1Z03	<5	TTAGTAACGCGTGGGAACATACCCTTTACTAAGGAATAGCCTCTGGAAACGGAGAGTAATACCTTATACGCCCTTCGGGGGAAAGATTTATCGGTGAAGGATTGGCCCGCGTTAGATTAGATAGTTGGTGGGGTAATGGCCTACCAAGTCTACGATCTATAGCTGGTTTGAGAGGATGATCAGCAACACTGGGACTGAGACACGGCCCAGACTCCTACGGGAGGCAGCAGTGGGGAATCTTAGACAATGGGCGCAAGCCTGATCTAGCGATGCCGCGTGAGTGATGAAGGCCTTAGGGTCGTAAAGCTCTTTCGCCAGAGATGATAATGACAGTATCTGGTAAAGAAACCCCGGCTAACTCCGTGCCAGCAGCCGCGGTAATACGGAGGGGGTTAGCGT…	98.597	Planktotalea	Rhodobacteraceae	Rhodobacterales	Alphaproteobacteria	Proteobacteria	Bacteria
B1N05	<5	CGGACGGGTTAGTAACGCGTGGGAATATACCCTTTGGTACGGAATAGCCTCTGGAAACGGAGAGTAATACCGTATGAGCCCTTCGGGGGAAAGATTTATCGCCAAAGGATTAGCCCGCGTTAGATTAGGTAGTTGGTGGGGTAATGGCCTACCAAGCCTACGATCTATAGCTGGTTTTAGAGGATGATCAGCAACACTGGGACTGAGACACGGCCCAGACTCCTACGGGAGGCAGCAGTGGGGAATCTTGGACAATGGGCGCAAGCCTGATCCAGCCATGCCGCGTGAGTGATGAAGGCCTTAGGGTCGTAAAGCTCTTTCGCCTGTGAAGATAATGACGGTAGCAGGTAAAGAAACCCCGGCTAACTCCGTGCCAGCAGCCGCGGTAATACGGAGGGG…	100	Ruegeria	Rhodobacteraceae	Rhodobacterales	Alphaproteobacteria	Proteobacteria	Bacteria
B1N39	<5	GCGGACGGGTTAGTAACGCGTGGGAACATACCCTTTGGTACGGAATAGCCTCTGGAAACGGAGAGTAATACCGTATGAGCCCTTCGGGGGAAAGATTTATCGCCAAAGGATTGGCCCGCGTTAGATTAGGTAGTTGGTGGGGTAATGGCCTACCAAGCCTACGATCTATAGCTGGTTTTAGAGGATGATCAGCAACACTGGGACTGAGACACGGCCCAGACTCCTACGGGAGGCAGCAGTGGGGAATCTTGGACAATGGGGGCAACCCTGATCCAGCCATGCCGCGTGAGTGATGAAGGCCTTAGGGTCGTAAAGCTCTTTCGCCTGTGAAGATAATGACGGTAGCAGGTAAAGAAACCCCGGCTAACTCCGTGCCAGCAGCCGCGGTAATACGGAGGG…	100	Ruegeria	Rhodobacteraceae	Rhodobacterales	Alphaproteobacteria	Proteobacteria	Bacteria
B2N011	8	TTAGTAACGCGTGGGAACATACCCTTTGGTACGGAATAGCCTCTGGAAACGGAGAGTAATACCGTATGAGCCCTTCGGGGGAAAGATTTATCGCCAAAGGATTGGCCCGCGTTAGATTAGGTAGTTGGTGGGGTAATGGCCTACCAAGCCTACGATCTATAGCTGGTTTTAGAGGATGATCAGCAACACTGGGACTGAGACACGGCCCAGACTCCTACGGGAGGCAGCAGTGGGGAATCTTGGACAATGGGGGCAACCCTGATCCAGCCATGCCGCGTGAGTGATGAAGGCCTTAGGGTCGTAAAGCTCTTTCGCCTGTGAAGATAATGACGGTAGCAGGTAAAGAAACCCCGGCTAACTCCGTGCCAGCAGCCGCGGTAATACGGAGGGGGTTAGCGT…	100	Ruegeria	Rhodobacteraceae	Rhodobacterales	Alphaproteobacteria	Proteobacteria	Bacteria
B2N067	<5	TAACGCGTGGGAATATACCCTTTGGTACGGAATAGCCTCTGGAAACGGAGAGTAATACCGTATGAGCCCTTCGGGGGAAAGATTTATCGCCAAAGGATTAGCCCGCGTTAGATTAGGTAGTTGGTGGGGTAATGGCCTACCAAGCCTACGATCTATAGCTGGTTTTAGAGGATGATCAGCAACACTGGGACTGAGACACGGCCCAGACTCCTACGGGAGGCAGCAGTGGGGAATCTTGGACAATGGGGGCAACCCTGATCCAGCCATGCCGCGTGAGTGATGAAGGCCTTAGGGTCGTAAAGCTCTTTCGCCTGTGAAGATAATGACGGTAGCAGGTAAAGAAACCCCGGCTAACTCCGTGCCAGCAGCCGCGGTAATACGGAGGGGGTTAGCGTTGTT…	100	Ruegeria	Rhodobacteraceae	Rhodobacterales	Alphaproteobacteria	Proteobacteria	Bacteria
B2N028	8	CGATAACGGCGTCGAGCGGCGGACGGGTGAGTAATGCCTAGGAAATTGCCCTGATGTGGGGGATAACCATTGGAAACGATGGCTAATACCGCATGATGCCTACGGGCCAAAGAGGGGGACCTTCGGGCCTCTCGCGTCAGGATATGCCTAGGTGGGATTAGCTAGTTGGTGAGGTAAGGGCTCACCAAGGCAACGATCCCTAGCTGGTCTGAGAGGATGATCAGCCACACTGGAACTGAGACACGGTCCAGACTCCTACGGGAGGCAGCAGTGGGGAATATTGCACAATGGGCGCAAGCCTGATGCAGCCATGCCGCGTGTATGAAGAAGGCCTTCGGGTTGTAAAGTACTTTCAGTCGTGAGGAAGGCGGCGTCGTTAATAGCGGCATCGTTTGACGT…	98.881	Vibrio	Vibrionaceae	Vibrionales	Gammaproteobacteria	Proteobacteria	Bacteria
B1N08	<5	ACCTTCGGGTGAACGAGATGGGCGTCGAGCGGCGGACGGGTGAGTAATGCCTGGGAAATTGCCCTGATGTGGGGGATAACTATTGGAAACGATAGCTAATACCGCATAACGTCTACGGACCAAAGAGGGGGACCTTCGGGCCTCTCGCTTCAGGATATGCCCAGGTGGGATTAGCTAGTTGGTGAGGTAATGGCTCACCAAGGCGACGATCCCTAGCTGGTCTGAGAGGATGATCAGCCACACTGGAACTGAGACACGGTCCAGACTCCTACGGGAGGCAGCAGTGGGGAATATTGCACAATGGGCGCAAGCCTGATGCAGCCATGCCGCGTGTATGAAGAAGGCCTTCGGGTTGTAAAGTACTTTCAGTCGTGAGGAAGGCGTTAAAGTTAATAGCTT…	99.021	Vibrio	Vibrionaceae	Vibrionales	Gammaproteobacteria	Proteobacteria	Bacteria
B1N34	12	CGATAACGGCGTCGAGCGGCGGACGGGTGAGTAATGCCTGGGAAATTGCCCTGATGTGGGGGATAACTATTGGAAACGATAGCTAATACCGCATAATGTCTACGGACCAAAGAGGGGGACCTTCGGGCCTCTCGCTTCAGGATATGCCCAGGTGGGATTAGCTAGTTGGTGAGGTAATGGCTCACCAAGGCGACGATCCCTAGCTGGTCTGAGAGGATGATCAGCCACACTGGAACTGAGACACGGTCCAGACTCCTACGGGAGGCAGCAGTGGGGAATATTGCACAATGGGCGCAAGCCTGATGCAGCCATGCCGCGTGTATGAAGAAGGCCTTCGGGTTGTAAAGTACTTTCAGTCGTGAGGAAGGCGATATAGTTAATAGCTATATCGTTTGACGT…	99.299	Vibrio	Vibrionaceae	Vibrionales	Gammaproteobacteria	Proteobacteria	Bacteria
B2N069	<5	GTTAATGGGCGTCGAGCGGCGGACGGGTGAGTAATGCCTAGGAAATTGCCTTGATGTGGGGGATAACCATTGGAAACGATGGCTAATACCGCATGATGCCTACGGGCCAAAGAGGGGGACCTTCGGGCCTCTCGCGTCAAGATATGCCTAGGTGGGATTAGCTAGTTGGTGAGGTAATGGCTCACCAAGGCGACGATCCCTAGCTGGTCTGAGAGGATGATCAGCCACACTGGAACTGAGACACGGTCCAGACTCCTACGGGAGGCAGCAGTGGGGAATATTGCACAATGGGCGAAAGCCTGATGCAGCCATGCCGCGTGTATGAAGAAGGCCTTCGGGTTGTAAAGTACTTTCAGTTGTGAGGAAGGGTGTGTAGTTAATAGCTGCGCATCTTGACGT…	99.3	Vibrio	Vibrionaceae	Vibrionales	Gammaproteobacteria	Proteobacteria	Bacteria
B2Z135	<5	GTTAATGGGCGTCGAGCGGCGGACGGGTGAGTAATGCCTAGGAAATTGCCTTGATGTGGGGGATAACCATTGGAAACGATGGCTAATACCGCATGATGCCTACGGGCCAAAGAGGGGGACCTTCGGGCCTCTCGCGTCAAGATATGCCTAGGTGGGATTAGCTAGTTGGTGAGGTAATGGCTCACCAAGGCGACGATCCCTAGCTGGTCTGAGAGGATGATCAGCCACACTGGAACTGAGACACGGTCCAGACTCCTACGGGAGGCAGCAGTGGGGAATATTGCACAATGGGCGAAAGCCTGATGCAGCCATGCCGCGTGTATGAAGAAGGCCTTCGGGTTGTAAAGTACTTTCAGTTGTGAGGAAGGGTGTGTAGTTAATAGCTGCGCATCTTGACGT…	99.3	Vibrio	Vibrionaceae	Vibrionales	Gammaproteobacteria	Proteobacteria	Bacteria
B2N019	9	GGGGAACGATAACGGCGTCGAGCGGCGGACGGGTGAGTAATGCCTGGGAAATTGCCCTGATGTGGGGGATAACTATTGGAAACGATAGCTAATACCGCATAACGTCTACGGACCAAAGAGGGGGACCTTCGGGCCTCTCGCTTCAGGATATGCCCAGGTGGGATTAGCTAGTTGGTGAGGTAATGGCTCACCAAGGCGACGATCCCTAGCTGGTCTGAGAGGATGATCAGCCACACTGGAACTGAGACACGGTCCAGACTCCTACGGGAGGCAGCAGTGGGGAATATTGCACAATGGGCGCAAGCCTGATGCAGCCATGCCGCGTGTATGAAGAAGGCCTTCGGGTTGTAAAGTACTTTCAGTCGTGAGGAAGGCGATATAGTTAATAGCTGCATCGTT…	99.434	Vibrio	Vibrionaceae	Vibrionales	Gammaproteobacteria	Proteobacteria	Bacteria
B2Z001	11	ATTTATTGGGCGTCGAGCGGCGGACGGGTGAGTAATGCCTGGGAAATTGCCCTGATGTGGGGGATAACTATTGGAAACGATAGCTAATACCGCATAACGTCTACGGACCAAAGAGGGGGACCTTCGGGCCTCTCGCTTCAGGATATGCCCAGGTGGGATTAGCTAGTTGGTGAGGTAATGGCTCACCAAGGCGACGATCCCTAGCTGGTCTGAGAGGATGATCAGCCACACTGGAACTGAGACACGGTCCAGACTCCTACGGGAGGCAGCAGTGGGGAATATTGCACAATGGGCGCAAGCCTGATGCAGCCATGCCGCGTGTATGAAGAAGGCCTTCGGGTTGTAAAGTACTTTCAGTCGTGAGGAAGGTAGTGTAGTTAATAGCTGCATTGCTTGACG…	99.434	Vibrio	Vibrionaceae	Vibrionales	Gammaproteobacteria	Proteobacteria	Bacteria
B2N032	10	CGGCGTCGAGCGGCGGACGGGTGAGTAATGCCTGGGAAATTGCCCTGATGTGGGGGATAACTATTGGAAACGATAGCTAATACCGCATAACGTCTACGGACCAAAGAGGGGGACCTTCGGGCCTCTCGCTTCAGGATATGCCCAGGTGGGATTAGCTAGTTGGTGAGGTAATGGCTCACCAAGGCGACGATCCCTAGCTGGTCTGAGAGGATGATCAGCCACACTGGAACTGAGACACGGTCCAGACTCCTACGGGAGGCAGCAGTGGGGAATATTGCACAATGGGCGCAAGCCTGATGCAGCCATGCCGCGTGTATGAAGAAGGCCTTCGGGTTGTAAAGTACTTTCAGTCGTGAGGAAGGCGTTGGAGTTAATAGCTGCGTCGTTTGACGTTAGCGA…	99.439	Vibrio	Vibrionaceae	Vibrionales	Gammaproteobacteria	Proteobacteria	Bacteria
B2N065	10	TTCGGGGAACGATAACGGCGTCGAGCGGCGGACGGGTGAGTAATGCCTGGGAAATTGCCCTGATGTGGGGGATAACTATTGGAAACGATAGCTAATACCGCATAACGTCTACGGACCAAAGAGGGGGACCTTCGGGCCTCTCGCTTCAGGATATGCCCAGGTGGGATTAGCTAGTTGGTGAGGTAATGGCTCACCAAGGCGACGATCCCTAGCTGGTCTGAGAGGATGATCAGCCACACTGGAACTGAGACACGGTCCAGACTCCTACGGGAGGCAGCAGTGGGGAATATTGCACAATGGGCGCAAGCCTGATGCAGCCATGCCGCGTGTATGAAGAAGGCCTTCGGGTTGTAAAGTACTTTCAGTCGTGAGGAAGGCGATATAGTTAATAGCTGCATC…	99.439	Vibrio	Vibrionaceae	Vibrionales	Gammaproteobacteria	Proteobacteria	Bacteria
B2Z131	<5	TTCGGGGGACGATAACGGCGTCGAGCGGCGGACGGGTGAGTAATGCCTAGGAAATTGCCCTGATGTGGGGGATAACCATTGGAAACGATGGCTAATACCGCATGATGCCTACGGGCCAAAGAGGGGGACCTTCGGGCCTCTCGCGTCAGGATATGCCTAGGTGGGATTAGCTAGTTGGTGAGGTAAGGGCTCACCAAGGCGACGATCCCTAGCTGGTCTGAGAGGATGATCAGCCACACTGGAACTGAGACACGGTCCAGACTCCTACGGGAGGCAGCAGTGGGGAATATTGCACAATGGGCGCAAGCCTGATGCAGCCATGCCGCGTGTGTGAAGAAGGCCTTCGGGTTGTAAAGCACTTTCAGTCGTGAGGAAGGTGGTGTTGTTAATAGCAGTATC…	99.439	Vibrio	Vibrionaceae	Vibrionales	Gammaproteobacteria	Proteobacteria	Bacteria
B2N110	8	TTCGGGGAACGATAACGGCGTCGAGCGGCGGACGGGTGAGTAATGCCTGGGAAATTGCCCTGATGTGGGGGATAACTATTGGAAACGATAGCTAATACCGCATAACGTCTACGGACCAAAGAGGGGGACCTTCGGGCCTCTCGCTTCAGGATATGCCCAGGTGGGATTAGCTAGTTGGTGAGGTAATGGCTCACCAAGGCGACGATCCCTAGCTGGTCTGAGAGGATGATCAGCCACACTGGAACTGAGACACGGTCCAGACTCCTACGGGAGGCAGCAGTGGGGAATATTGCACAATGGGCGCAAGCCTGATGCAGCCATGCCGCGTGTATGAAGAAGGCCTTCGGGTTGTAAAGTACTTTCAGTCGTGAGGAAGGCGTTACAGTTAATAGCTTTATC…	99.44	Vibrio	Vibrionaceae	Vibrionales	Gammaproteobacteria	Proteobacteria	Bacteria
B2N133	9	GATAACGGCGTCGAGCGGCGGACGGGTGAGTAATGCCTGGGAAATTGCCCTGATGTGGGGGATAACTATTGGAAACGATAGCTAATACCGCATAACGTCTACGGACCAAAGAGGGGGACCTTCGGGCCTCTCGCTTCAGGATATGCCCAGGTGGGATTAGCTAGTTGGTGAGGTAATGGCTCACCAAGGCGACGATCCCTAGCTGGTCTGAGAGGATGATCAGCCACACTGGAACTGAGACACGGTCCAGACTCCTACGGGAGGCAGCAGTGGGGAATATTGCACAATGGGCGCAAGCCTGATGCAGCCATGCCGCGTGTATGAAGAAGGCCTTCGGGTTGTAAAGTACTTTCAGTCGTGAGGAAGGCGATATAGTTAATAGCTGTGTCGTTTGACGTT…	99.44	Vibrio	Vibrionaceae	Vibrionales	Gammaproteobacteria	Proteobacteria	Bacteria
B2N051	9	CTGAACCTTCGGGGAACGATAACGGCGTCGAGCGGCGGACGGGTGAGTAATGCCTGGGAAATTGCCCTGATGTGGGGGATAACTATTGGAAACGATAGCTAATACCGCATAACGTCTACGGACCAAAGAGGGGGACCTTCGGGCCTCTCGCTTCAGGATATGCCCAGGTGGGATTAGCTAGTTGGTGAGGTAATGGCTCACCAAGGCGACGATCCCTAGCTGGTCTGAGAGGATGATCAGCCACACTGGAACTGAGACACGGTCCAGACTCCTACGGGAGGCAGCAGTGGGGAATATTGCACAATGGGCGCAAGCCTGATGCAGCCATGCCGCGTGTATGAAGAAGGCCTTCGGGTTGTAAAGTACTTTCAGTCGTGAGGAAGGCGTTAAAGTTAATAG…	99.567	Vibrio	Vibrionaceae	Vibrionales	Gammaproteobacteria	Proteobacteria	Bacteria
B2N118	10	CTTCGGGGAACGATAACGGCGTCGAGCGGCGGACGGGTGAGTAATGCCTGGGAAATTGCCCTGATGTGGGGGATAACTATTGGAAACGATAGCTAATACCGCATAACGTCTACGGACCAAAGAGGGGGACCTTCGGGCCTCTCGCTTCAGGATATGCCCAGGTGGGATTAGCTAGTTGGTGAGGTAATGGCTCACCAAGGCGACGATCCCTAGCTGGTCTGAGAGGATGATCAGCCACACTGGAACTGAGACACGGTCCAGACTCCTACGGGAGGCAGCAGTGGGGAATATTGCACAATGGGCGCAAGCCTGATGCAGCCATGCCGCGTGTATGAAGAAGGCCTTCGGGTTGTAAAGTACTTTCAGTCGTGAGGAAGGCGTTAAAGTTAATAGCTTTAT…	99.573	Vibrio	Vibrionaceae	Vibrionales	Gammaproteobacteria	Proteobacteria	Bacteria
B2N043	10	TGAACCTTCGGGGAACGATAACGGCGTCGAGCGGCGGACGGGTGAGTAATGCCTGGGAAATTGCCCTGATGTGGGGGATAACTATTGGAAACGATAGCTAATACCGCATAACGTCTACGGACCAAAGAGGGGGACCTTCGGGCCTCTCGCTTCAGGATATGCCCAGGTGGGATTAGCTAGTTGGTGAGGTAATGGCTCACCAAGGCGACGATCCCTAGCTGGTCTGAGAGGATGATCAGCCACACTGGAACTGAGACACGGTCCAGACTCCTACGGGAGGCAGCAGTGGGGAATATTGCACAATGGGCGCAAGCCTGATGCAGCCATGCCGCGTGTATGAAGAAGGCCTTCGGGTTGTAAAGTACTTTCAGTCGTGAGGAAGGCGTTAAAGTTAATAGC…	99.577	Vibrio	Vibrionaceae	Vibrionales	Gammaproteobacteria	Proteobacteria	Bacteria
B2N107	8	CGATAACGGCGTCGAGCGGCGGACGGGTGAGTAATGCCTGGGAAATTGCCCTGATGTGGGGGATAACTATTGGAAACGATAGCTAATACCGCATAACGTCTACGGACCAAAGAGGGGGACCTTCGGGCCTCTCGCTTCAGGATATGCCCAGGTGGGATTAGCTAGTTGGTGAGGTAATGGCTCACCAAGGCGACGATCCCTAGCTGGTCTGAGAGGATGATCAGCCACACTGGAACTGAGACACGGTCCAGACTCCTACGGGAGGCAGCAGTGGGGAATATTGCACAATGGGCGCAAGCCTGATGCAGCCATGCCGCGTGTATGAAGAAGGCCTTCGGGTTGTAAAGTACTTTCAGTCGTGAGGAAGGCGTTAGAGTTAATAGCTTCATCGTTTGACGT…	99.579	Vibrio	Vibrionaceae	Vibrionales	Gammaproteobacteria	Proteobacteria	Bacteria
B2Z123	<5	ATAACGGCGTCGAGCGGCGGACGGGTGAGTAATGCCTAGGAAATTGCCTTGATGTGGGGGATAACCATTGGAAACGATGGCTAATACCGCATAATGCCTACGGGCCAAAGAGGGGGACCTTCGGGCCTCTCGCGTCAAGATATGCCTAGGTGGGATTAGCTAGTTGGTGAGGTAATGGCTCACCAAGGCGACGATCCCTAGCTGGTCTGAGAGGATGATCAGCCACACTGGAACTGAGACACGGTCCAGACTCCTACGGGAGGCAGCAGTGGGGAATATTGCACAATGGGCGAAAGCCTGATGCAGCCATGCCGCGTGTATGAAGAAGGCCTTCGGGTTGTAAAGTACTTTCAGTTGTGAGGAAGGGGGTGTCGTTAATAGCGGCATCTCTTGACGTTA…	99.579	Vibrio	Vibrionaceae	Vibrionales	Gammaproteobacteria	Proteobacteria	Bacteria
B1N32	11	TTATCTGAACCTTCGGGGAACGATAACGGCGTCGAGCGGCGGACGGGTGAGTAATGCCTGGGAAATTGCCCTGATGTGGGGGATAACTATTGGAAACGATAGCTAATACCGCATAACGTCTACGGACCAAAGAGGGGGACCTTCGGGCCTCTCGCTTCAGGATATGCCCAGGTGGGATTAGCTAGTTGGTGAGGTAATGGCTCACCAAGGCGACGATCCCTAGCTGGTCTGAGAGGATGATCAGCCACACTGGAACTGAGACACGGTCCAGACTCCTACGGGAGGCAGCAGTGGGGAATATTGCACAATGGGCGCAAGCCTGATGCAGCCATGCCGCGTGTATGAAGAAGGCCTTCGGGTTGTAAAGTACTTTCAGTCGTGAGGAAGGCGTTAAAGTTA…	99.58	Vibrio	Vibrionaceae	Vibrionales	Gammaproteobacteria	Proteobacteria	Bacteria
B2N124	8	GATAACGGCGTCGAGCGGCGGACGGGTGAGTAATGCCTGGGAAATTGCCCTGATGTGGGGGATAACTATTGGAAACGATAGCTAATACCGCATAACGTCTACGGACCAAAGAGGGGGACCTTCGGGCCTCTCGCTTCAGGATATGCCCAGGTGGGATTAGCTAGTTGGTGAGGTAATGGCTCACCAAGGCGACGATCCCTAGCTGGTCTGAGAGGATGATCAGCCACACTGGAACTGAGACACGGTCCAGACTCCTACGGGAGGCAGCAGTGGGGAATATTGCACAATGGGCGCAAGCCTGATGCAGCCATGCCGCGTGTATGAAGAAGGCCTTCGGGTTGTAAAGTACTTTCAGTCGTGAGGAAGGCGTTAAAGTTAATAGCTTTATCGTTTGACGTT…	99.58	Vibrio	Vibrionaceae	Vibrionales	Gammaproteobacteria	Proteobacteria	Bacteria
B2N131	9	ATAACGGCGTCGAGCGGCGGACGGGTGAGTAATGCCTGGGAAATTGCCCTGATGTGGGGGATAACTATTGGAAACGATAGCTAATACCGCATAACGTCTACGGACCAAAGAGGGGGACCTTCGGGCCTCTCGCTTCAGGATATGCCCAGGTGGGATTAGCTAGTTGGTGAGGTAATGGCTCACCAAGGCGACGATCCCTAGCTGGTCTGAGAGGATGATCAGCCACACTGGAACTGAGACACGGTCCAGACTCCTACGGGAGGCAGCAGTGGGGAATATTGCACAATGGGCGCAAGCCTGATGCAGCCATGCCGCGTGTATGAAGAAGGCCTTCGGGTTGTAAAGTACTTTCAGTCGTGAGGAAGGCGTTAAAGTTAATAGCTTTATCGTTTGACGTTA…	99.58	Vibrio	Vibrionaceae	Vibrionales	Gammaproteobacteria	Proteobacteria	Bacteria
B2N134	9	CCTTCGGGGAACGATAACGGCGTCGAGCGGCGGACGGGTGAGTAATGCCTGGGAAATTGCCCTGATGTGGGGGATAACTATTGGAAACGATAGCTAATACCGCATAATGTCTACGGACCAAAGAGGGGGACCTTCGGGCCTCTCGCTTCAGGATATGCCCAGGTGGGATTAGCTAGTTGGTGAGGTAATGGCTCACCAAGGCGACGATCCCTAGCTGGTCTGAGAGGATGATCAGCCACACTGGAACTGAGACACGGTCCAGACTCCTACGGGAGGCAGCAGTGGGGAATATTGCACAATGGGCGCAAGCCTGATGCAGCCATGCCGCGTGTATGAAGAAGGCCTTCGGGTTGTAAAGTACTTTCAGTCGTGAGGAAGGCGTTAAAGTTAATAGCTGTA…	99.58	Vibrio	Vibrionaceae	Vibrionales	Gammaproteobacteria	Proteobacteria	Bacteria
B2N221	<5	TAACGGCGTCGAGCGGCGGACGGGTGAGTAATGCCTAGGAAATTGCCCTGATGTGGGGGATAACCATTGGAAACGATGGCTAATACCGCATGATGCCTACGGGCCAAAGAGGGGGACCTTCGGGCCTCTCGCGTCAGGATATGCCTAGGTGGGATTAGCTAGTTGGTGAGGTAAGGGCTCACCAAGGCGACGATCCCTAGCTGGTCTGAGAGGATGATCAGCCACACTGGAACTGAGACACGGTCCAGACTCCTACGGGAGGCAGCAGTGGGGAATATTGCACAATGGGCGCAAGCCTGATGCAGCCATGCCGCGTGTGTGAAGAAGGCCTTCGGGTTGTAAAGCACTTTCAGTCGTGAGGAAGGTGGTGTAGTTAATAGCTGTATCATTTGACGTTAG…	99.58	Vibrio	Vibrionaceae	Vibrionales	Gammaproteobacteria	Proteobacteria	Bacteria
B2N106	8	ATCTGAACCTTCGGGGAACGATAACGGCGTCGAGCGGCGGACGGGTGAGTAATGCCTGGGAAATTGCCCTGATGTGGGGGATAACTATTGGAAACGATAGCTAATACCGCATAATGTCTACGGACCAAAGAGGGGGACCTTCGGGCCTCTCGCTTCAGGATATGCCCAGGTGGGATTAGCTAGTTGGTGAGGTAATGGCTCACCAAGGCGACGATCCCTAGCTGGTCTGAGAGGATGATCAGCCACACTGGAACTGAGACACGGTCCAGACTCCTACGGGAGGCAGCAGTGGGGAATATTGCACAATGGGCGCAAGCCTGATGCAGCCATGCCGCGTGTATGAAGAAGGCCTTCGGGTTGTAAAGTACTTTCAGTCGTGAGGAAGGCAATATAGTTAAT…	99.704	Vibrio	Vibrionaceae	Vibrionales	Gammaproteobacteria	Proteobacteria	Bacteria
B1N20	7	GCGTCGAGCGGCGGACGGGTGAGTAATGCCTGGGAAATTGCCCTGATGTGGGGGATAACTATTGGAAACGATAGCTAATACCGCATAATGTCTACGGACCAAAGAGGGGGACCTTCGGGCCTCTCGCTTCAGGATATGCCCAGGTGGGATTAGCTAGTTGGTGAGGTAATGGCTCACCAAGGCGACGATCCCTAGCTGGTCTGAGAGGATGATCAGCCACACTGGAACTGAGACACGGTCCAGACTCCTACGGGAGGCAGCAGTGGGGAATATTGCACAATGGGCGCAAGCCTGATGCAGCCATGCCGCGTGTATGAAGAAGGCCTTCGGGTTGTAAAGTACTTTCAGTCGTGAGGAAGGCGTTAAAGTTAATAGCTTTATCGTTTGACGTTAGCGACA…	99.716	Vibrio	Vibrionaceae	Vibrionales	Gammaproteobacteria	Proteobacteria	Bacteria
B1N01	9	ATAACGGCGTCGAGCGGCGGACGGGTGAGTAATGCCTGGGAAATTGCCCTGATGTGGGGGATAACTATTGGAAACGATAGCTAATACCGCATAATGTCTACGGACCAAAGAGGGGGACCTTCGGGCCTCTCGCTTCAGGATATGCCCAGGTGGGATTAGCTAGTTGGTGAGGTAATGGCTCACCAAGGCGACGATCCCTAGCTGGTCTGAGAGGATGATCAGCCACACTGGAACTGAGACACGGTCCAGACTCCTACGGGAGGCAGCAGTGGGGAATATTGCACAATGGGCGCAAGCCTGATGCAGCCATGCCGCGTGTATGAAGAAGGCCTTCGGGTTGTAAAGTACTTTCAGTCGTGAGGAAGGCGTTAAAGTTAATAGCTTTATCGTTTGACGTTA…	99.719	Vibrio	Vibrionaceae	Vibrionales	Gammaproteobacteria	Proteobacteria	Bacteria
B1N03	<5	TTCGGGGAACGATAACGGCGTCGAGCGGCGGACGGGTGAGTAATGCCTGGGAAATTGCCCTGATGTGGGGGATAACTATTGGAAACGATAGCTAATACCGCATAACGTCTACGGACCAAAGAGGGGGACCTTCGGGCCTCTCGCTTCAGGATATGCCCAGGTGGGATTAGCTAGTTGGTGAGGTAATGGCTCACCAAGGCGACGATCCCTAGCTGGTCTGAGAGGATGATCAGCCACACTGGAACTGAGACACGGTCCAGACTCCTACGGGAGGCAGCAGTGGGGAATATTGCACAATGGGCGCAAGCCTGATGCAGCCATGCCGCGTGTATGAAGAAGGCCTTCGGGTTGTAAAGTACTTTCAGTCGTGAGGAAGGCGTTGGAGTTAATAGCTTCATC…	99.719	Vibrio	Vibrionaceae	Vibrionales	Gammaproteobacteria	Proteobacteria	Bacteria
B1N13	<5	TTAATGGGCGTCGAGCGGCGGACGGGTGAGTAATGCCTAGGAAATTGCCTTGATGTGGGGGATAACCATTGGAAACGATGGCTAATACCGCATAATGCCTACGGGCCAAAGAGGGGGACCTTCGGACCTCTCGCGTCAAGATATGCCTAGGTGGGATTAGCTAGTTGGTGAGGTAATGGCTCACCAAGGCGACGATCCCTAGCTGGTCTGAGAGGATGATCAGCCACACTGGAACTGAGACACGGTCCAGACTCCTACGGGAGGCAGCAGTGGGGAATATTGCACAATGGGCGAAAGCCTGATGCAGCCATGCCGCGTGTATGAAGAAGGCCTTCGGGTTGTAAAGTACTTTCAGTTGTGAGGAAGGGTGTGTAGTTAATAGCTGCACATCTTGACGTT…	99.719	Vibrio	Vibrionaceae	Vibrionales	Gammaproteobacteria	Proteobacteria	Bacteria
B1N40	10	GATAACGGCGTCGAGCGGCGGACGGGTGAGTAATGCCTGGGAAATTGCCCTGATGTGGGGGATAACTATTGGAAACGATAGCTAATACCGCATAATGTCTACGGACCAAAGAGGGGGACCTTCGGGCCTCTCGCTTCAGGATATGCCCAGGTGGGATTAGCTAGTTGGTGAGGTAATGGCTCACCAAGGCGACGATCCCTAGCTGGTCTGAGAGGATGATCAGCCACACTGGAACTGAGACACGGTCCAGACTCCTACGGGAGGCAGCAGTGGGGAATATTGCACAATGGGCGCAAGCCTGATGCAGCCATGCCGCGTGTATGAAGAAGGCCTTCGGGTTGTAAAGTACTTTCAGTCGTGAGGAAGGCGTTAAAGTTAATAGCTTTATCGTTTGACGTT…	99.719	Vibrio	Vibrionaceae	Vibrionales	Gammaproteobacteria	Proteobacteria	Bacteria
B1Z04	<5	TATCTGAACCTTCGGGGAACGATAACGGCGTCGAGCGGCGGACGGGTGAGTAATGCCTGGGAAATTGCCCTGATGTGGGGGATAACTATTGGAAACGATAGCTAATACCGCATAATGTCTACGGACCAAAGAGGGGGACCTTCGGGCCTCTCGCTTCAGGATATGCCCAGGTGGGATTAGCTAGTTGGTGAGGTAATGGCTCACCAAGGCGACGATCCCTAGCTGGTCTGAGAGGATGATCAGCCACACTGGAACTGAGACACGGTCCAGACTCCTACGGGAGGCAGCAGTGGGGAATATTGCACAATGGGCGCAAGCCTGATGCAGCCATGCCGCGTGTATGAAGAAGGCCTTCGGGTTGTAAAGTACTTTCAGTCGTGAGGAAGGCGTTAAAGTTAA…	99.719	Vibrio	Vibrionaceae	Vibrionales	Gammaproteobacteria	Proteobacteria	Bacteria
B1Z07	<5	GTTATCTGAACCTTCGGGGAACGATAACGGCGTCGAGCGGCGGACGGGTGAGTAATGCCTGGGAAATTGCCCTGATGTGGGGGATAACTATTGGAAACGATAGCTAATACCGCATAACGTCTACGGACCAAAGAGGGGGACCTTCGGGCCTCTCGCTTCAGGATATGCCCAGGTGGGATTAGCTAGTTGGTGAGGTAATGGCTCACCAAGGCGACGATCCCTAGCTGGTCTGAGAGGATGATCAGCCACACTGGAACTGAGACACGGTCCAGACTCCTACGGGAGGCAGCAGTGGGGAATATTGCACAATGGGCGCAAGCCTGATGCAGCCATGCCGCGTGTATGAAGAAGGCCTTCGGGTTGTAAAGTACTTTCAGTCGTGAGGAAGGCAATATAGTT…	99.719	Vibrio	Vibrionaceae	Vibrionales	Gammaproteobacteria	Proteobacteria	Bacteria
B1Z08	11	ATAACGGCGTCGAGCGGCGGACGGGTGAGTAATGCCTGGGAAATTGCCCTGATGTGGGGGATAACTATTGGAAACGATAGCTAATACCGCATAATGTCTACGGACCAAAGAGGGGGACCTTCGGGCCTCTCGCTTCAGGATATGCCCAGGTGGGATTAGCTAGTTGGTGAGGTAATGGCTCACCAAGGCGACGATCCCTAGCTGGTCTGAGAGGATGATCAGCCACACTGGAACTGAGACACGGTCCAGACTCCTACGGGAGGCAGCAGTGGGGAATATTGCACAATGGGCGCAAGCCTGATGCAGCCATGCCGCGTGTATGAAGAAGGCCTTCGGGTTGTAAAGTACTTTCAGTCGTGAGGAAGGCGTTAAAGTTAATAGCTTTATCGTTTGACGTTA…	99.719	Vibrio	Vibrionaceae	Vibrionales	Gammaproteobacteria	Proteobacteria	Bacteria
B2N017	9	TTCGGGGAACGATAACGGCGTCGAGCGGCGGACGGGTGAGTAATGCCTGGGAAATTGCCCTGATGTGGGGGATAACTATTGGAAACGATAGCTAATACCGCATAACGTCTACGGACCAAAGAGGGGGACCTTCGGGCCTCTCGCTTCAGGATATGCCCAGGTGGGATTAGCTAGTTGGTGAGGTAATGGCTCACCAAGGCGACGATCCCTAGCTGGTCTGAGAGGATGATCAGCCACACTGGAACTGAGACACGGTCCAGACTCCTACGGGAGGCAGCAGTGGGGAATATTGCACAATGGGCGCAAGCCTGATGCAGCCATGCCGCGTGTATGAAGAAGGCCTTCGGGTTGTAAAGTACTTTCAGTCGTGAGGAAGGCGTTGGAGTTAATAGCTTCATC…	99.719	Vibrio	Vibrionaceae	Vibrionales	Gammaproteobacteria	Proteobacteria	Bacteria
B2N055	8	CTGAACCTTCGGGGAACGATAACGGCGTCGAGCGGCGGACGGGTGAGTAATGCCTGGGAAATTGCCCTGATGTGGGGGATAACTATTGGAAACGATAGCTAATACCGCATAATGTCTACGGACCAAAGAGGGGGACCTTCGGGCCTCTCGCTTCAGGATATGCCCAGGTGGGATTAGCTAGTTGGTGAGGTAATGGCTCACCAAGGCGACGATCCCTAGCTGGTCTGAGAGGATGATCAGCCACACTGGAACTGAGACACGGTCCAGACTCCTACGGGAGGCAGCAGTGGGGAATATTGCACAATGGGCGCAAGCCTGATGCAGCCATGCCGCGTGTATGAAGAAGGCCTTCGGGTTGTAAAGTACTTTCAGTCGTGAGGAAGGCGTTAAAGTTAATAG…	99.719	Vibrio	Vibrionaceae	Vibrionales	Gammaproteobacteria	Proteobacteria	Bacteria
B2N103	9	GATAACGGCGTCGAGCGGCGGACGGGTGAGTAATGCCTGGGAAATTGCCCTGATGTGGGGGATAACTATTGGAAACGATAGCTAATACCGCATAATGTCTACGGACCAAAGAGGGGGACCTTCGGGCCTCTCGCTTCAGGATATGCCCAGGTGGGATTAGCTAGTTGGTGAGGTAATGGCTCACCAAGGCGACGATCCCTAGCTGGTCTGAGAGGATGATCAGCCACACTGGAACTGAGACACGGTCCAGACTCCTACGGGAGGCAGCAGTGGGGAATATTGCACAATGGGCGCAAGCCTGATGCAGCCATGCCGCGTGTATGAAGAAGGCCTTCGGGTTGTAAAGTACTTTCAGTCGTGAGGAAGGCGTTAAAGTTAATAGCTTTATCGTTTGACGTT…	99.719	Vibrio	Vibrionaceae	Vibrionales	Gammaproteobacteria	Proteobacteria	Bacteria
B2N104	9	GATAACGGCGTCGAGCGGCGGACGGGTGAGTAATGCCTGGGAAATTGCCCTGATGTGGGGGATAACTATTGGAAACGATAGCTAATACCGCATAACGTCTACGGACCAAAGAGGGGGACCTTCGGGCCTCTCGCTTCAGGATATGCCCAGGTGGGATTAGCTAGTTGGTGAGGTAATGGCTCACCAAGGCGACGATCCCTAGCTGGTCTGAGAGGATGATCAGCCACACTGGAACTGAGACACGGTCCAGACTCCTACGGGAGGCAGCAGTGGGGAATATTGCACAATGGGCGCAAGCCTGATGCAGCCATGCCGCGTGTATGAAGAAGGCCTTCGGGTTGTAAAGTACTTTCAGTCGTGAGGAAGGCGTTGGAGTTAATAGCTTCATCGTTTGACGTT…	99.719	Vibrio	Vibrionaceae	Vibrionales	Gammaproteobacteria	Proteobacteria	Bacteria
B1N09	9	CTTCGGGGAACGATAACGGCGTCGAGCGGCGGACGGGTGAGTAATGCCTGGGAAATTGCCCTGATGTGGGGGATAACTATTGGAAACGATAGCTAATACCGCATAACGTCTACGGACCAAAGAGGGGGACCTTCGGGCCTCTCGCTTCAGGATATGCCCAGGTGGGATTAGCTAGTTGGTGAGGTAATGGCTCACCAAGGCGACGATCCCTAGCTGGTCTGAGAGGATGATCAGCCACACTGGAACTGAGACACGGTCCAGACTCCTACGGGAGGCAGCAGTGGGGAATATTGCACAATGGGCGCAAGCCTGATGCAGCCATGCCGCGTGTATGAAGAAGGCCTTCGGGTTGTAAAGTACTTTCAGTCGTGAGGAAGGCGTTGGAGTTAATAGCTTCAT…	99.72	Vibrio	Vibrionaceae	Vibrionales	Gammaproteobacteria	Proteobacteria	Bacteria
B2N042	9	AACGATAACGGCGTCGAGCGGCGGACGGGTGAGTAATGCCTGGGAAATTGCCCTGATGTGGGGGATAACTATTGGAAACGATAGCTAATACCGCATAATGTCTACGGACCAAAGAGGGGGACCTTCGGGCCTCTCGCTTCAGGATATGCCCAGGTGGGATTAGCTAGTTGGTGAGGTAATGGCTCACCAAGGCGACGATCCCTAGCTGGTCTGAGAGGATGATCAGCCACACTGGAACTGAGACACGGTCCAGACTCCTACGGGAGGCAGCAGTGGGGAATATTGCACAATGGGCGCAAGCCTGATGCAGCCATGCCGCGTGTATGAAGAAGGCCTTCGGGTTGTAAAGTACTTTCAGTCGTGAGGAAGGCGTTAAAGTTAATAGCTTTATCGTTTGAC…	99.72	Vibrio	Vibrionaceae	Vibrionales	Gammaproteobacteria	Proteobacteria	Bacteria
B1Z02	8	GTTGGGCGTCGAGCGGCGGACGGGTGAGTAATGCCTAGGAAATTGCCTTGATGTGGGGGATAACCATTGGAAACGATGGCTAATACCGCATAATGCCTACGGGCCAAAGAGGGGGATCTTCGGACCTCTCGCGTCAAGATATGCCTAGGTGGGATTAGCTAGTTGGTGAGGTAATGGCTCACCAAGGCGACGATCCCTAGCTGGTCTGAGAGGATGATCAGCCACACTGGAACTGAGACACGGTCCAGACTCCTACGGGAGGCAGCAGTGGGGAATATTGCACAATGGGCGAAAGCCTGATGCAGCCATGCCGCGTGTATGAAGAAGGCCTTCGGGTTGTAAAGTACTTTCAGTTGTGAGGAAGGGTGTGTAGTTAATAGCTGCACATCTTGACGTTAG…	99.859	Vibrio	Vibrionaceae	Vibrionales	Gammaproteobacteria	Proteobacteria	Bacteria
B2N109	9	GTTGGGCGTCGAGCGGCGGACGGGTGAGTAATGCCTGGGAAATTGCCCTGATGTGGGGGATAACCATTGGAAACGATGGCTAATACCGCATAATGCCTTCGGGCCAAAGAGGGGGACCTTCGGGCCTCTCGCGTCAGGATATGCCCAGGTGGGATTAGCTAGTTGGTGAGGTAATGGCTCACCAAGGCGACGATCCCTAGCTGGTCTGAGAGGATGATCAGCCACACTGGAACTGAGACACGGTCCAGACTCCTACGGGAGGCAGCAGTGGGGAATATTGCACAATGGGCGCAAGCCTGATGCAGCCATGCCGCGTGTATGAAGAAGGCCTTCGGGTTGTAAAGTACTTTCAGCAGTGAGGAAGGTTCATGCGTTAATAGCGTATGGATTTGACGTTAG…	99.86	Vibrio	Vibrionaceae	Vibrionales	Gammaproteobacteria	Proteobacteria	Bacteria
B2N116	10	TTTGTTGGGCGTCGAGCGGCGGACGGGTGAGTAATGCCTGGGAAATTGCCCTGATGTGGGGGATAACCATTGGAAACGATGGCTAATACCGCATAATGCCTTCGGGCCAAAGAGGGGGACCTTCGGGCCTCTCGCGTCAGGATATGCCCAGGTGGGATTAGCTAGTTGGTGAGGTAATGGCTCACCAAGGCGACGATCCCTAGCTGGTCTGAGAGGATGATCAGCCACACTGGAACTGAGACACGGTCCAGACTCCTACGGGAGGCAGCAGTGGGGAATATTGCACAATGGGCGCAAGCCTGATGCAGCCATGCCGCGTGTATGAAGAAGGCCTTCGGGTTGTAAAGTACTTTCAGCAGTGAGGAAGGTTCATGCGTTAATAGCGTATGGATTTGACGT…	99.86	Vibrio	Vibrionaceae	Vibrionales	Gammaproteobacteria	Proteobacteria	Bacteria
B2N139	5	AATGGGCGTCGAGCGGCGGACGGGTGAGTAATGCCTAGGAAATTGCCTTGATGTGGGGGATAACCATTGGAAACGATGGCTAATACCGCATAATGCCTACGGGCCAAAGAGGGGGACCTTCGGGCCTCTCGCGTCAAGATATGCCTAGGTGGGATTAGCTAGTTGGTGAGGTAATGGCTCACCAAGGCGACGATCCCTAGCTGGTCTGAGAGGATGATCAGCCACACTGGAACTGAGACACGGTCCAGACTCCTACGGGAGGCAGCAGTGGGGAATATTGCACAATGGGCGAAAGCCTGATGCAGCCATGCCGCGTGTATGAAGAAGGCCTTCGGGTTGTAAAGTACTTTCAGTTGTGAGGAAGGGGGTAGTGTTAATAGCGCTATCTCTTGACGTTAG…	99.86	Vibrio	Vibrionaceae	Vibrionales	Gammaproteobacteria	Proteobacteria	Bacteria
B2Z046	5	GTCGAGCGGCGGACGGGTGAGTAATGCCTAGGAAATTGCCCTGATGTGGGGGATAACCATTGGAAACGATGGCTAATACCGCATAATGCCTTCGGGCCAAAGAGGGGGACCTTCGGGCCTCTCGCGTCAGGATATGCCTAGGTGGGATTAGCTAGTTGGTGAGGTAATGGCTCACCAAGGCGACGATCCCTAGCTGGTCTGAGAGGATGATCAGCCACACTGGAACTGAGACACGGTCCAGACTCCTACGGGAGGCAGCAGTGGGGAATATTGCACAATGGGCGCAAGCCTGATGCAGCCATGCCGCGTGTATGAAGAAGGCCTTCGGGTTGTAAAGTACTTTCAGCAGTGAGGAAGGGGTGTACGTTAATAGCGTGCATCCTTGACGTTAGCTGCAGA…	100	Vibrio	Vibrionaceae	Vibrionales	Gammaproteobacteria	Proteobacteria	Bacteria
B2Z132	<5	GATAACGGCGTCGAGCGGCGGACGGGTGAGTAATGCCTAGGAAATTGCCCTGATGTGGGGGATAACCATTGGAAACGATGGCTAATACCGCATGATGCCTACGGGCCAAAGAGGGGGACCTTCGGGCCTCTCGCGTCAGGATATGCCTAGGTGGGATTAGCTAGTTGGTGAGGTAAGGGCTCACCAAGGCGACGATCCCTAGCTGGTCTGAGAGGATGATCAGCCACACTGGAACTGAGACACGGTCCAGACTCCTACGGGAGGCAGCAGTGGGGAATATTGCACAATGGGCGCAAGCCTGATGCAGCCATGCCGCGTGTGTGAAGAAGGCCTTCGGGTTGTAAAGCACTTTCAGTCGTGAGGAAGGTAGTGTAGTTAATAGCTGCATTATTTGACGTT…	100	Vibrio	Vibrionaceae	Vibrionales	Gammaproteobacteria	Proteobacteria	Bacteria
B2Z144	9	ACGTTAACGGCGTCGAGCGGCGGACGGGTGAGTAATGCCTGGGAAATTGCCCTGATGTGGGGGATAACCATTGGAAACGATGGCTAATACCGCATAATGCCTTCGGGCCAAAGAGGGGGACCTTCGGGCCTCTCGCGTCAGGATATGCCCAGGTGGGATTAGCTAGTTGGTAAGGTAATGGCTTACCAAGGCGACGATCCCTAGCTGGTCTGAGAGGATGATCAGCCACACTGGAACTGAGACACGGTCCAGACTCCTACGGGAGGCAGCAGTGGGGAATATTGCACAATGGGCGCAAGCCTGATGCAGCCATGCCGCGTGTGTGAAGAAGGCCTTCGGGTTGTAAAGCACTTTCAGTCGTGAGGAAGGTAGTGTAGTTAATAGCTGCATTGCTTGACG…	100	Vibrio	Vibrionaceae	Vibrionales	Gammaproteobacteria	Proteobacteria	Bacteria
